# Supplementary material for: Key Techniques in Tissue Culture of Scape Explants from Hemerocallis citrina
Source: Plants (Basel). 2025 Sep 4;14(17):2761. doi: 10.3390/plants14172761 (PMC12430602; doi:10.3390/plants14172761)
Supplement: Supplementary file 1 [file plants-14-02761-s001.zip]

Archive with 1 entries (1 files):
- plants-3785237-supplementary.pdf
